# Supplementary material for: Cellular Mechanisms of the Anti-Arrhythmic Effect of Cardiac PDE2 Overexpression
Source: Int J Mol Sci. 2021 May 1;22(9):4816. doi: 10.3390/ijms22094816 (PMC8125727; doi:10.3390/ijms22094816)
Supplement: Supplementary file 1 [file ijms-22-04816-s001.zip]

Archive with 1 entries (1 files):
- ijms-1186328-supplementary.pdf
